# Supplementary material for: Effect of Different Basal Culture Media and Sera Type Combinations on Primary Broiler Chicken Muscle Satellite Cell Heterogeneity during Proliferation and Differentiation
Source: Animals (Basel). 2022 May 31;12(11):1425. doi: 10.3390/ani12111425 (PMC9179426; doi:10.3390/ani12111425)
Supplement: Supplementary file 1 [file animals-12-01425-s001.zip]

Archive with 1 entries (1 files):
- animals-1715453-supplementary.pdf
